# Supplementary material for: The conserved Phe GH5 of importance for hemoglobin intersubunit contact is mutated in gadoid fish
Source: BMC Evol Biol. 2014 Mar 21;14:54. doi: 10.1186/1471-2148-14-54 (PMC3998052; doi:10.1186/1471-2148-14-54)
Supplement: Additional file 4: Table S3 — Genetic hemoglobin differentiation at three SNP loci among pairs of samples of Atlantic cod. A) Met55Val, B) Lys62Ala, C) Leu122Met. Below diagonal are pair-wise FST-values, and above diagonal statistical significance values. P-values < 0.05 are in light yellow, and P-values significant after correction for multiple testing (a’ = 0.0005) are in dark yellow. [file 1471-2148-14-54-S4.xls]

## Sheet: Pair-wise Fst
Supplementary table S2. Genetic hemoglobin differentiation at three SNP loci among pairs of samples of Atlantic cod. a) Met55Val, b) Lys62Ala, c) Leu122Met.	y table S3
Below diagonal are pair-wise FST-values, and above diagonal statistical significance values. P-values < 0.05 are in light yellow, and P-values significant after correction for multiple testing (a’ = 0.0005) are in dark yellow.
a) Met55Val	Baltic Sea	Öresund	Kattegat	North Sea	Faeroe Bank	Faeroe Plateau	Lofoten islands	Bjørnøya	Iceland Coastal	Iceland Frontal	Nuuk	Sisimiut	Labrador	Newfoundland	Georges Bank
Baltic Sea		0	0	0	0.02639	0.00225	0	0.02269		0.19462		0.34213	0.11443	0.08076	0.01097
Öresund	0.5484		0.77347	0.22643	0	0	4e-05	0	0	0	0	0	0	0	0
Kattegat	0.5149	-0.0084		0.37207	0	0	0.00041	0	0	0	0	0	0	0	0
North Sea	0.4702	0.0114	-0.002		0	0	0.01843	0	0	0	0	0	0	0	0
Faeroe Bank	0.0458	0.4451	0.4091	0.3478		0.56542	0.00015	1	0.06427	0.45777	0.16789	0.42385	1	1	0.71662
Faeroe Plateau	0.0797	0.3905	0.3538	0.2871	-0.0021		0.00195	0.56861	0.00814	0.11581	0.03326	0.16056	0.34068	0.72357	1
Lofoten Islands	0.2596	0.1477	0.1167	0.0598	0.1431	0.094		0.00017	0	3e-05	1e-05	8e-05	0.00076	0.00441	0.00991
Bjørnøya Island	0.0494	0.4373	0.4011	0.3394	-0.0106	-0.0036	0.1371		0.06148	0.45328	0.11069	0.42038	0.71988	1	0.72069
Iceland Coastal	-	0.5203	0.4863	0.4388	0.0388	0.0698	0.2369	0.042		0.49788		0.39388	0.15717	0.10804	0.02034
Iceland Frontal	0.0183	0.4757	0.4405	0.3853	-0.0018	0.0214	0.1834	-0.0005	0.0135		0.52242	1	1	0.60035	0.20445
Nuuk	-	0.4742	0.4393	0.3873	0.0272	0.0539	0.2015	0.0296	-	0.0049		1	0.49297	0.18887	0.11813
Sisimiut	0.0141	0.449	0.4134	0.3575	-0.0004	0.0231	0.1704	0.0011	0.0087	-0.0158	-0.0008		1	0.57564	0.20258
Labrador	0.0433	0.4205	0.3843	0.3249	-0.0128	0.0024	0.1395	-0.0123	0.0343	-0.0135	0.0196	-0.0131		1	0.43387
Newfoundland	0.0732	0.3863	0.3493	0.2879	-0.0181	-0.0091	0.1119	-0.0182	0.0592	-0.0093	0.0372	-0.0068	-0.0212		0.69007
Georges Bank	0.0997	0.3575	0.3204	0.2556	-0.012	-0.0177	0.0806	-0.0136	0.0823	0.0128	0.0543	0.0129	-0.0107	-0.0242
b) Lys62Ala	Baltic Sea	Öresund	Kattegat	North Sea	Faeroe Bank	Faeroe Plateau	Lofoten islands	Bjørnøya	Iceland Coastal	Iceland Frontal	Nuuk	Sisimiut	Labrador	Newfoundland	Georges Bank
Baltic Sea		0	0	0	0.02606	0.00334	0	0.00512		0.08302	0.10788	0.00117	8e-05	0.00144	0.00028
Öresund	0.5694		0.56652	0.2233	0	0	0.00126	0	0	0	0	0	0	0	0
Kattegat	0.615	-0.0059		0.06441	0	0	0.00024	0	0	0	0	0	0	0	0
North Sea	0.4968	0.0101	0.0292		0	0	0.05832	0	0	0	0	2e-05	0.00069	0.00029	0.00018
Faeroe Bank	0.0458	0.468	0.5166	0.3765		0.56699	0	0.56133	0.0652	0.73197	1	0.18689	0.03624	0.27852	0.10526
Faeroe Plateau	0.0797	0.4139	0.4634	0.316	-0.0021		0.00011	1	0.00892	0.35039	0.49554	0.55897	0.17444	0.5222	0.38533
Lofoten Islands	0.322	0.1065	0.1458	0.0332	0.2039	0.15		3e-05	0	0	3e-05	0.01074	0.07888	0.02927	0.03927
Bjørnøya Island	0.0704	0.4225	0.4718	0.3256	-0.0074	-0.0116	0.1588		0.01659	0.34464	0.49532	0.546	0.09588	0.51043	0.24204
Iceland Coastal	-	0.5416	0.5876	0.4654	0.0388	0.0698	0.2961	0.0603		0.24551	0.1469	0.00322	0.00015	0.00343	0.00087
Iceland Frontal	0.0334	0.4764	0.5243	0.388	-0.0092	0.0071	0.2189	-0.0002	0.027		1	0.14953	0.01076	0.11342	0.03935
Nuuk	0.0469	0.4378	0.485	0.3466	-0.0137	0.0006	0.1886	-0.0075	0.0373	-0.0168		0.27059	0.05207	0.23016	0.08585
Sisimiut	0.1604	0.3257	0.3742	0.2255	0.0166	-0.0089	0.0823	-0.0083	0.1376	0.0339	0.0203		0.57501	1	0.7687
Labrador	0.2337	0.2589	0.3066	0.16	0.0725	0.0274	0.0356	0.0328	0.2063	0.0955	0.0758	-0.0088		0.57213	0.78936
Newfoundland	0.1986	0.3098	0.3575	0.21	0.0246	-0.0058	0.0713	-0.005	0.1713	0.0457	0.032	-0.0261	-0.0107		1
Georges Bank	0.2023	0.2899	0.338	0.1896	0.0416	0.005	0.0554	0.008	0.1756	0.0627	0.0452	-0.0234	-0.0178	-0.0241
c) Leu122Met	Baltic Sea	Öresund	Kattegat	North Sea	Faeroe Bank	Faeroe Plateau	Lofoten islands	Bjørnøya	Iceland Coastal	Iceland Frontal	Nuuk	Sisimiut	Labrador	Newfoundland	Georges Bank
Baltic Sea		values missing?	values missing?	values missing?	0.23902	0.48923	0.4961	0.108	0.08308	0.00046	0.00033	0	0	0	0
Öresund	-		values missing?	values missing?	0.238	0.48856	0.49496	0.10758	0.08595	0.00035	0.00041	0	0	0	0
Kattegat	-	-		values missing?	0.238	0.48962	0.49601	0.10788	0.08839	0.00065	0.0005	0	0	0	0
North Sea	-	-	-		0.49974	1	1	0.24746	0.11722	0.00131	0.00085	0	0	0	0
Faeroe Bank	0.0118	0.0118	0.0118	0.0085		1	0.61776	0.67776	0.66116	0.02335	0.02827	2e-05	0	0	0
Faeroe Plateau	0.0005	0.0005	0.0005	-0.0018	-0.0072		1	0.36054	0.32522	0.00519	0.00232	0	0	0	0
Lofoten Islands	0.0002	0.0002	0.0002	-0.002	-0.0069	-0.0109		0.35505	0.32797	0.00601	0.00187	0	0	0	0
Bjørnøya Island	0.0252	0.0252	0.0252	0.0206	-0.0082	0.0014	0.0019		1	0.06571	0.03382	0	0	0	0
Iceland Coastal	0.0334	0.0334	0.0334	0.0277	-0.0064	0.0058	0.0064	-0.0117		0.13018	0.08807	0.00013	0	0	0
Iceland Frontal	0.1229	0.1229	0.1229	0.1096	0.0634	0.0884	0.09	0.0404	0.0304		0.78394	0.03189	0	0	0
Nuuk	0.1893	0.1893	0.1893	0.1667	0.1037	0.1392	0.1417	0.0708	0.0555	-0.0141		0.1463	0	0	0
Sisimiut	0.3563	0.3563	0.3563	0.3255	0.2749	0.3104	0.3139	0.235	0.2104	0.0724	0.0356		0.00021	0.00011	0.00133
Labrador	0.7347	0.7347	0.7347	0.7074	0.6816	0.7051	0.7082	0.6509	0.6253	0.482	0.4152	0.2388		0.82752	0.83476
Newfoundland	0.7891	0.7891	0.7891	0.7634	0.7328	0.758	0.761	0.7005	0.6751	0.522	0.4534	0.2683	-0.0259		0.65173
Georges Bank	0.7096	0.7096	0.7096	0.6805	0.6529	0.6779	0.6813	0.6203	0.5933	0.4439	0.3751	0.2001	-0.0218	-0.0187
